# Supplementary material for: Anti-Inflammatory Activity of In Vitro Digested Manna in a Caco-2 and RAW264.7 Cells Co-Culture Model of Inflammatory Bowel Disease
Source: Antioxidants (Basel). 2026 May 9;15(5):601. doi: 10.3390/antiox15050601 (PMC13203731; doi:10.3390/antiox15050601)
Supplement: Supplementary file 1 [file antioxidants-15-00601-s001.zip]

Archive with 1 entries (1 files):
- antioxidants-4281700-supplementary.pdf
